# Supplementary material for: Barriers to Adolescents’ Adherence to Medical Advice after Metabolic Bariatric Surgery: A Statistical Analysis
Source: J Clin Med. 2024 Mar 19;13(6):1762. doi: 10.3390/jcm13061762 (PMC10970738; doi:10.3390/jcm13061762)
Supplement: Supplementary file 1 [file jcm-13-01762-s001.zip]

Archive with 1 entries (1 files):
- jcm-2644633-supplementary.pdf
